# Supplementary material for: Genetic Loss of miR-205 Causes Increased Mammary Gland Development
Source: Noncoding RNA. 2023 Dec 31;10(1):4. doi: 10.3390/ncrna10010004 (PMC10801544; doi:10.3390/ncrna10010004)
Supplement: Supplementary file 1 [file ncrna-10-00004-s001.zip]

Archive with 1 entries (1 files):
- ncrna-2733483-supplementary.pptx
